# Supplementary material for: Targeting DDX3X Helicase Activity with BA103 Shows Promising Therapeutic Effects in Preclinical Glioblastoma Models
Source: Cancers (Basel). 2021 Nov 7;13(21):5569. doi: 10.3390/cancers13215569 (PMC8582824; doi:10.3390/cancers13215569)
Supplement: Supplementary file 1 [file cancers-13-05569-s001.zip]

Archive with 1 entries (1 files):
- cancers-1417654-supplementary.pdf
